# Supplementary material for: Using the NIH Research, Condition and Disease Categorization Database for research advocacy: Schizophrenia research at NIMH as an example
Source: PLoS One. 2020 Nov 19;15(11):e0241062. doi: 10.1371/journal.pone.0241062 (PMC7676683; doi:10.1371/journal.pone.0241062)
Supplement: S1 File — (XLSX) [file pone.0241062.s001.xlsx]

## Sheet: Sheet1
NIMH Schizophrenia Related Research Projects for 2018: 1= likely; 2= possible; 3=unlikely
Project Number	Sub Project #	Project Title	Reviewer 1	Reviewer 2	Reviewer 3
5R01MH106522-02		Neuropsychiatric Disease-focused Exploration of Neuronal Regulatory Landscapes	3	3	3
5R01MH110921-02		Molecular Profiling of Schizophrenia	3	2	3
4R44MH111283-02		CSC OnDemand: An Innovative Online Learning Platform for Implementing Coordinated Specialty Care	2	1	1
5R01MH105513-04		A transdiagnostic sleep and circadian treatment to improve community SMI outcomes	2	1	2
5R01MH076226-14		Active Maintenance and Cognitive Operations in Visual Working Memory	3	3	3
5F30MH109199-03		Nucleus reuniens regulation of ventral tegmental area dopamine neuron activity: relevance to psychosis	3	3	3
5R01MH106629-03		The role of the hippocampal CA2 region in neuropsychiatric disease	3	3	3
5R21MH108928-03		PET Imaging Agents for 5-HT2C Receptors	3	2	3
5R01MH108962-03		The Role of Dysmyelination in Cognitive Impairment of Psychotic Spectrum Disorders	3	2	3
5R01MH058262-17		Predictive Coding Abnormalities in Psychosis: EEG and fMRI	3	3	3
5R01MH100219-05		Vitamin-D- PRODH- & DTNBP1-Induced Hyperprolinemia:Schizophrenia Risk & Treatment	2	3	2
5R01MH105411-04		Neural Mechanisms of Memory Dysfunction in Schizophrenia	3	3	3
5R01MH085801-08		Mitochondrial Dysfunction In Schizophrenia	3	3	3
5R01MH100066-05		Disrupted Ontogeny of Cortical GABA Neurons in Schizophrenia	3	3	3
5R00MH103531-05		Synaptic Dissection of Cell Adhesion Molecule Function within Subicular Circuits	3	3	3
5R01MH093354-07		Cholinergic Influences on Neuronal Physiology in Dorsolateral Prefrontal Cortex.	3	3	2
5R01MH106056-04		Higher Order Chromatin and Genetic Risk for Schizophrenia	3	3	3
5R01MH111940-02		Preclinical role of HDAC2 in mGlu2-dependent schizophrenia treatment	3	2	2
5R01MH042191-27		1/3-A Neurobehavioral Family Study of Schizophrenia	3	3	3
5R01MH083989-09		A Genomic Approach to Schizophrenia	3	3	3
5R01MH102230-04		Testing Effectiveness of a Peer Led intervention to Enhance Community Integration	2	1	1
5R01MH102951-05		Glutamate, brain connectivity and duration of untreated psychosis	3	2	3
5R01MH109687-03		Neurobiological Markers as Predictors of Later Functional Outcome in First Episode Psychosis	3	2	3
5R43MH112273-02		Scalable, all-optical assays of synaptic function and plasticity	3	3	3
5R01MH103517-04		Human Specific Brain DNA Methylation and Neuropsychiatric Diseases	3	3	3
5R01MH109508-02		Connectivity Biomarkers of Clinical Response in Treatment Resistant Schizophrenia	3	2	2
5K01MH107735-03		Excitatory signaling and oxidative phosphorylation alterations in schizophrenia	3	3	3
5R01MH107570-03		Biochemical and Synaptic Mechanisms in Prefrontal Cortex and Vulnerability for Cognitive Deficits	3	3	3
5R01MH106910-03		Integrative methods for the identification of causal variants in mental disorder	3	3	3
5R01MH103374-05		Molecular, Synaptic, and Circuit Basis for Schizophrenia-related Phenotypes	3	3	3
5R01MH102365-05		GABAergic contributions to neural circuit deficits in schizophrenia	3	3	3
5R01MH106575-03		Systematic Functional Interpretation of Regulatory Variants in Schizophrenia	3	3	3
5R01MH063480-14		2/3: A Neurobehavioral Family Study of Schizophrenia	3	3	3
5R01MH112189-02		Mapping the Longitudinal Neurobiology of Early-course Schizophrenia	3	2	3
5R00MH101367-04		Neuroimaging genetics to study social cognitive deficits in ASD and schizophrenia	3	3	3
5K01MH100428-05		Epidemiological and socio-cultural landscape of schizophrenia in rural Ethiopia	3	3	3
5R01MH112180-02		The Role of Stress-Immune-Connectome Disruption in Mechanisms of Chinese Early Schizophrenia Spectrum	3	3	3
5U01MH106882-04		3/3-Schizophrenia Genetics and Brain Somatic Mosaicism	3	3	3
5U01MH106892-04		2/3 Schizophrenia Genetics and Brain Somatic Mosaicism	3	3	3
5R01MH112151-02		Characterization of SynGAP Mutations in Human Cognitive Disorders	3	3	2
5R21MH113177-02		Multidimensional Analysis of Synaptic Dysfunction in Schizophrenia	3	3	3
5R21MH113041-02		Neural networks of auditory refractoriness and mismatch generation in the rhesus macaque	3	3	3
5R01MH075916-08		Src mediates molecular alterations leading to NMDAR hypofunction in schizophrenia	3	3	3
5R01MH109525-02		Schizophrenia case-control study of neonatal and post onset methylomes	3	2	3
1R01MH115045-01		High-Throughput Screens for CaV3.3 Selective T-type Calcium Channel Modulators	3	3	2
5R01MH094524-07		Mining the Genomewide Scan: Genetic Profiles of Structural Loss in Schizophrenia	3	3	3
5R01MH100043-05		Imaging Neuroinflammation in Clinical high risk and Schizophrenia	1	3	3
5K01MH109765-04		Modeling Dimensionality and Genetic Heterogeneity in Schizophrenia	3	3	3
5R37MH052804-25		Function of Neurexins	3	3	3
5R01MH101102-05		KCNH2-3.1 potassium channel and schizophrenia.	3	3	3
1R33MH111850-01A1		Neurofeedback Processing Speed Training to Improve Social Functioning in Teenagers and Young Adults at Clinical High Risk for Psychosis	2	2	2
1R61MH115119-01		Visual Remediation in Schizophrenia	2	2	2
5F32MH110184-03		Corticostriatal circuits in behavioral flexibility	3	3	3
5R01MH067234-12		Effects Of Environmental Challenges On Genetically Modified Interneuronal Subpopulations	3	3	3
5R21MH111501-02		Enhancing Social Functioning in Schizophrenia through Scalable Mobile Technology	2	1	1
5R01MH107126-04		Drug discovery of COMT inhibitors to treat cognitive deficits in schizophrenia	3	2	2
5R21MH113182-02		Brain macromolecules in schizophrenia	3	3	3
5R01MH053608-23		Arc and synaptic plasticity	3	3	3
5K23MH112010-02		Biomarkers and Mechanisms of Stress Pathophysiology in Early Schizophrenia	3	3	3
5R01MH106507-04		Restoring cognition by optogenetically rescuing gamma rhythms in PFC interneurons	3	3	3
5R01MH104488-04		Choroid plexus and mis_regulation of brain OTX2 in schizophrenia	3	3	3
5R01MH068073-14		Timing and Associative Learning	3	3	3
5F32MH108317-03		Perceptual learning in schizophrenia	3	3	3
5P50MH103222-05	6260	Adminisstrative Core	3	2	2
5P50MH103222-05	6261	Manipulation of Brain KYNA during Early Development: Short- and Long-term Effects	3	2	2
5P50MH103222-05	6262	Role of Kynurenine System on Brain Inflammatory Responses in the Offspring of Immune Challenged Rats	3	2	2
5P50MH103222-05	6263	Brain Biomarker and Clinical Implication of Kynurenine Pathway Dysfunction	3	2	2
5P50MH103222-05	6264	Kynurenic Acid in Schizophrenia: A Tryptophan Challenge Study	3	2	2
5R01MH104964-05		African Ancestry Genomic Psychiatry Cohort	3	3	3
5R01MH109260-03		Retrotransposons in Schizophrenia	3	3	3
5R01MH073676-13		Muscarinic Receptor Activators as Antipsychotic Agents	3	2	3
5R01MH101148-05		Genes and developmental signaling pathways in neuropsychiatric disorders	3	3	3
5R01MH108590-03		Characterizing Schizophrenia Progression via Multi-modal Neuroimaging and Computation	3	3	3
1R01MH107730-01A1		High throughput marker for cognitive deficit: cellular autofluorescence	3	3	3
1R01MH112584-01A1		Dimensional outcomes and neural circuitry associated with psychosis risk	3	1	3
1R01MH112620-01A1		Introspective Accuracy, Bias, and Everyday Functioning in Severe Mental Illness	2	3	3
5K01MH109772-03		Interpreting GWAS associations in schizophrenia using genome-wide chromatin mapping	3	3	3
5R00MH103398-05		Kalirin-7's role in synaptic transmission, plasticity and learning and memory	3	3	3
5R01MH106611-04		Finding causal variants within schizophrenia risk loci	3	3	3
5R01MH112205-02		Molecular Details of Psychoactive Drug Actions	3	3	3
5R01MH110701-02		Modeling the Human Neuronal Phenotype of the Schizophrenia-Associated 3q29 deletion	3	3	3
1R01MH112733-01A1		Hippocampal memory circuits in delusions	3	3	3
1R01MH109715-01A1		Mapping the role of long noncoding RNAs in gene regulatory networks in schizophrenia	3	3	3
5K99MH110603-02		FUNCTIONAL ANALYSIS OF SCHIZOPHRENIA-ASSOCIATED GENES	3	3	3
5R01MH083317-11		NRG1-ErbB4 regulation of synaptic plasticity and behavior	3	3	3
1R01MH113215-01A1		SZ-associated loci: Functional consequences and treatment opportunities	3	3	3
5R01MH103366-04		5/5 BIPOLAR-SCHIZOPHRENIA NETWORK FOR INTERMEDIATE PHENOTYPES (B-SNIP) - Resubmission - 1	3	2	3
5R01MH103368-04		2/5 Bipolar-Schizophrenia Network for Intermediate Phenotypes 2 (B-SNIP2)	3	2	3
5R01MH106635-03		Young adults, health care use and psychosis	2	3	2
5R44MH105013-03		OnTrack>An Online Role-Playing Game	2	2	2
5R01MH112751-02		Functional methylomics approaches for schizophrenia in the frontal cortex and hippocampus	3	3	3
5R01MH109897-03		Integrated Multiscale Networks in Schizophrenia	3	3	3
5R01MH077851-08		1/5 Bipolar-Schizophrenia Network for Intermediate Phenotypes 2 (B-SNIP 2) - Resu	3	2	3
5R01MH078113-08		4/5 Bipolar-Schizophrenia Network for Intermediate Phenotypes	3	2	3
5K23MH110564-02		Risk of Psychosis with Prescription Stimulant Use	2	3	3
5K23MH100611-05		Auditory speech and cognitive networks in hallucinators across the psychosis spectrum	3	3	3
5R01MH102318-05		3/3-Social Processes Initiative in Neurobiology of the Schizophrenia(s)	3	3	3
5R01MH104602-05		Genetic targeting of hippocampal CA2 pyramidal neurons	3	3	3
5K01MH112774-02		Neurodevelopmental variation of intrinsic functional connectivity and its relationship to psychosis risk and gene expression	3	2	3
5R01MH112694-02		Simultaneous multiplexed in situ fluorescence imaging of neuronal proteins and messenger RNAs	3	3	3
5R01MH102324-05		1/3 - Social Processes Initiative in Neurobiology of the Schizophrenia(s)	3	3	3
5K23MH112798-02		DNA methylation as a mechanism for reduced dendritic spine density in schizophrenia	3	3	3
5P50MH103204-05	6265	Administrative Core	3	3	3
5P50MH103204-05	6266	Statistics and Data Management Core	3	3	3
5P50MH103204-05	6267	Molecular Alterations of Cortical Layer 3 Pyramidal Cells in Schizophrenia	3	3	3
5P50MH103204-05	6268	Morphological Alterations of Cortical Layer 3 Pyramidal Cells in Schizophrenia	3	3	3
5P50MH103204-05	6269	Intrinsic Properties of Cortical Layer 3 Pyramidal Cells in Monkeys	3	3	3
5P50MH103204-05	6270	Laminar Organization of Cortical Functional Connectivity in Monkeys	3	3	3
5P50MH103204-05	6271	Alterations of Cortical Connectivity and Cognition in Schizophrenia	3	3	3
5P50MH106438-04	6614	Immune molecules and synaptic connectivity in maternal immune activation offspring and schizophrenia	3	3	3
5P50MH106438-04	6615	Defining transcriptional networks in maternal immune activation models and schizophrenia	3	3	3
5P50MH106438-04	6616	Multimodal neuroimaging of altered brain development in maternal immune activation models and schizophrenia	3	3	3
5P50MH106438-04	6617	Imaging neural inflammation in maternal immune activation models and first episode schizophrenia	3	3	3
5P50MH106438-04	6618	Nonhuman Primate Core	3	3	3
5R33MH100250-05		Targeting Stress Reactivity in Schizophrenia: Integrated Coping Awareness Therapy	2	1	2
5R01MH077945-08		3/5 Bipolar-Schizophrenia Network for Intermediate Phenotypes 2 (BSNIP-2)	3	3	3
5U01MH106893-04		1/3-Schizophrenia Genetics and Brain Somatic Mosaicism	3	3	3
5R01MH106682-03		Improving Value of Publicly Funded Mental Health Care	2	3	3
5K23MH101637-05		Neural mechanisms of sensory predictions in schizophrenia with hallucinations	3	3	3
5R34MH111855-02		Improving Mental Health Services for Prisoners with Serious Mental Illnesses	2	2	2
1R43MH114765-01A1		Creating Live Interactions to Mitigate Barriers (CLIMB): A Mobile Intervention to Improve Social Functioning in People With Schizophrenia	2	1	2
5F30MH113330-02		3D Genome Mapping in the Human Brain and its Implications for Schizophrenia	3	3	3
5R01MH102313-05		2/3-Social Processes Initiative in Neurobiology of the Schizophrenia(s)	3	3	3
5R01MH112729-02		Molecular and circuit mechanisms of antipsychotics	3	3	3
5R01MH103421-05		Oxytocin as a therapeutic target for Schizophrenia	2	3	3
5R01MH100820-05		Spatiotemporal Network Dynamics in a Rat Model of Schizophrenia	3	3	3
5K01MH106824-04		The therapeutic potential of the cerebellum in schizophrenia	3	3	3
5R01MH110905-03		2/2-Measuring translational dynamics and the proteome to identify potential brain biomarkers for psychiatric disease	3	3	3
5R21MH112995-02		STRUCTURE AND FUNCTION OF THE CEREBELLAR VERMIS ACROSS SCHIZOPHRENIA BIPOLAR DISORDER AND MAJOR D	3	3	3
5R01MH062646-19		Regulation of Signaling by mGluR5	3	3	3
5T32MH067533-13		Multidisciplinary Schizophrenia Research Training	3	3	3
5R01MH108653-03		Early postnatal disruptions to glutamate and GABA systems and their contribution to reward deficits	3	3	3
5R01MH107491-04		Circuit and synaptic basis of cognitive control in monkey prefrontal cortex	3	3	3
5R01MH104414-05		CONNECTOMICS IN PSYCHIATRIC CLASSIFICATION	3	3	3
5R03MH112040-02		Mindfulness meditation and real-time brain activity in schizophrenia (MARBAIS)	2	2	2
5R01MH102266-05		Thalamocortical Networks in Psychosis	3	3	3
5R01MH071533-15		Plasticity of Auditory Cortical Circuits in Schizophrenia	3	3	3
5R01MH094151-07		Accelerated Inflammaging in Schizophrenia	2	3	3
5R01MH099660-06		Adult Neurogenesis and Executive Function	3	3	3
5R01MH071666-15		Synapse Remodeling and Neuronal MHC Class I	3	3	3
5R01MH108654-03		Striatal Connectivity and Clinical Outcome in Psychosis	3	3	3
5R01MH095034-07		2/2 Large-Scale Genetic Studies of Schizophrenia in Sweden	3	3	3
5R03MH112053-02		Longitudinal Mediation Analysis to Identify Effective Intervention Components in Clustered Trial of RAISE-ETP (Recovery after an Initial Schizophrenia Episode-Early Treatment Program)	1	1	3
5R01MH107558-04		Thought disorder and social cognition in clinical risk states for schizophrenia	2	2	3
5R01MH108574-03		Next Generation Diffusion MRI Biomarkers for Prodromal Schizophrenia	2	3	3
5K01MH107763-05		Translational Neuroscience of Functional Connectivity in Schizophrenia	3	3	3
5K24MH110807-02		Mentoring and Neuroimaging Research on White Matter Pathology in Schizophrenia	3	3	3
5K01MH107756-04		ATP1A3 Induced Alterations to Glutamate Signaling Protein Networks in Schizophrenia	3	3	3
5P50MH112491-02	8819	Functional Consequences of Aberrant Pruning on Circuits and Behavior	3	3	3
5K08MH107754-03		Genetic models for social attachment deficits in psychiatric illness	3	3	3
5R01MH113078-02		Genetics of Severe Mental Illness	3	3	3
5R21MH112925-02		Modeling Anhedonia in Schizophrenia: A Stochastic Dynamical Systems Approach	3	3	3
5R56MH109554-02		Effectiveness of a Mobile Texting Intervention for People with Serious Mental Illness	2	1	2
1P50MH115843-01	7576	Administrative Core	3	2	2
1P50MH115843-01	7577	Methods Core	2	2	2
1P50MH115843-01	7578	Improving Accessibility and Personalization of Cognitive Remediation for Schizophrenia	2	2	2
1P50MH115843-01	7579	Adapting Critical Time Intervention to Support Inpatient Medical Care Transitions	2	2	2
1P50MH115843-01	7580	Using mHealth to optimize pharmacotherapy regimens	1	2	2
1P50MH115842-01	7593	Administrative Core	2	1	2
1P50MH115842-01	7595	Adapting an evidenced-based weight management intervention and testing strategies to increase implementation in community mental health programs	2	1	2
1P50MH115842-01	7596	Promoting evidenced-based tobacco smoking cessation treatment in community mental health clinics	2	1	2
1P50MH115842-01	7597	Using an innovative quality improvement process to increase delivery of evidenced-based CVD risk factor care in community mental health organizations	2	1	2
5R01MH102224-05		Neuronal Effects of Exercise on Schizophrenia	2	2	3
5R00MH101634-05		ENGRAFTING HUMAN NEURONS INTO ANIMAL MODELS TO STUDY SCHIZOPHRENIA	3	3	3
5R01MH110487-03		Cellular and Molecular Analysis of the Schizophrenia and Autism Spectrum Disorder gene Transcription Factor 4 (TCF4)	3	3	3
5R33MH104188-06		Bacterial influences on synapse formation	3	3	3
5R01MH077139-10		1/2 A Large-Scale Schizophrenia Association Study in Sweden	3	3	3
5R01MH108684-03		Investigation of DUF1220 domains in human brain function and disease	3	3	3
5R01MH107884-05		iPSC derived human cortical interneurons as developmental model of Schizophrenia	3	3	3
5R01MH085666-10		Development of NMDAR hypofunction and cognitive deficits	3	3	3
5T32MH019112-28		Schizophrenia: A Neuropsychiatric Perspective	3	3	3
5R61MH112833-02		Levetiracetamin in First Episode Psychosis	2	1	2
5R34MH108781-03		Texting for Relapse Prevention: Improving outcomes for people with schizophrenia	1	1	2
5R01MH111177-03		Advancing innovative brain imaging to detect altered glutamate modulation and network dynamics in schizophrenia	3	3	3
2P50MH094271-06	8523	Project 2	3	3	3
5R01MH101307-06		A Trial of "Opening Doors to Recovery" for Persons with Serious Mental Illnesses	2	1	1
5K23MH108823-03		Neural mechanisms of eye gaze perception in schizophrenia	3	3	3
5R01MH113071-02		Molecular, Cellular and Circuit Mechnisms for Memory-linking deficits in Psychiatric Disorders	3	3	3
5R21MH110699-02		Characterization of Variability in Motivation and Reward in Psychosis	3	3	3
5U01MH112658-02		High throughput screening to discover inhibitors for IP6K1 as a potential treatment for psychiatric disorders	3	2	2
5R01MH059803-18		Pharmacologic augmentation of neurocognition and cognitive training in psychosis	2	2	3
5R01MH105660-05		DISC1-dependent defects in neural fate, corticogenesis and cognition in psychosis	3	3	3
5R33MH103231-05		Exercise and markers of medial temporal health in youth at-risk for psychosis	2	3	3
5R01MH108568-03		Auditory attention in first episode psychosis	3	2	3
5R01MH110965-03		Peer Support and Mobile Technology Targeting Cardiometabolic Risk Reduction in Young Adults with SMI	2	2	1
5R01MH112860-02		Deciphering the role of histone methyltransferase SETD1A in schizophrenia susceptibility	3	3	3
1R01MH116147-01		ENIGMA-SD: Understanding Sex Differences in Global Mental Health through ENIGMA	3	3	3
5R01MH107431-04		Dimensional analysis of developmental brain disorders using an online, genome-first approach	3	3	3
5R01MH110391-03		Thalamic Mechanisms for generating abnormal low frequency oscillations relevant to Schizophrenia	3	3	3
1K23MH116339-01		A translational approach to understand hippocampal neural circuitry regulating impulsive aggression	3	3	3
5F30MH109294-03		Identifying transdiagnostic multimodal neural predictors of psychosis dimensions	3	3	3
5R01MH111776-03		Transcriptional consequences of structural variation in brains of schizophrenia patients	3	3	3
5K23MH108829-03		Cortical Plasticity Across Phase of Illness in Schizophrenia	3	3	3
3R01MH076226-14S1		Active Maintenance and Cognitive Operations in Visual Working Memory	3	3	3
5R01MH084894-09		Structure and function of the 5HT2A-mGlu2 heteromer in schizophrenia	3	3	3
6U19MH092201-08	7342	Reducing Cardiovascular Risk in Adults with SMI Using EMR-based Clinical Decisio	2	2	2
5R01MH051234-21		Schizophrenia and synaptic pruning: Circuit specificity and functional consequences	3	3	3
1K23MH116130-01		Digital Phenotyping for Computational Models of Relapse Prediction in Early Course Psychosis	2	2	2
5R01MH109562-03		Neural mechanisms of social distance in psychosis	3	3	3
5R01MH110470-03		The Determinants of Social Disconnectedness: A Spectrum from the General Community to Severe Mental Illness	3	3	3
1R21MH116188-01		Schizophrenia Comorbidities: Common Genes and Clusters	3	3	3
1R61MH113751-01A1		Real-time fMRI Neurofeedback as a Tool to Mitigate Auditory Hallucinations in Patients with Schizophrenia	1	2	2
5R01MH110544-03		Enhancing Cognitive Training Through Exercise Following a First Schizophrenia Episode	2	2	2
5K23MH110661-04		Neural Biomarkers of Clozapine Response	1	3	3
5R01MH090067-09		Regulation of ventral hippocampal system function	3	3	3
5R01MH108614-03		Metabotropic glutamate receptor functions in autophagy	3	3	3
5R01MH110049-04		Massively-parallel functional interrogation of psychiatric genetics	3	3	3
5K23MH104515-05		Frontoparietal Network Integrity and Risk for Psychosis	3	2	3
1R21MH116240-01		Exploring affect variability, symptoms, and social context in psychotic-spectrum youth	2	3	3
5R01MH109548-03		Testing and forecasting hippocampal theta wave propagation in learning and memory	3	3	3
5R01MH109531-03		Mental Health Care Under New Payment Strategies	2	3	3
5R01MH112420-02		Using Medicaid data to advance care for people with schizophrenia at risk for HIV (Medicaid-DASH)	2	1	3
5R01MH113858-02		Ex vivo signature of psychosis and treatment response in patient-derived neurons	3	3	3
5R01MH102215-04		Biomarker and Safety Study of Clozapine in Benign Ethnic Neutropenia	1	2	3
5R34MH113613-02		Development of a mobile heath augmented brief suicide prevention intervention for people with SMI accessing community care	2	2	2
5R01MH109635-03		Neurobiological correlates of auditory processing in health and disease: an RDoC study	3	3	3
5R01MH111650-02		Disclosure of Serious Mental Illness in the Workplace	2	2	3
5R21MH111971-02		Epigenetic mechanisms in schizophrenia quantified by non-invasive PET imaging	3	2	3
5R01MH113924-02		in vivo imaging of transplanted human induced-Pluripotent Stem Cell (iPSC) derived neurons to model neurological and psychiatric disorders	3	3	3
2R01MH094320-05A1		Memantine effects on sensorimotor gating and neurocognition in schizophrenia	2	3	3
5R01MH108385-04		Characterizing cognition across the lifespan in untreated psychosis in China	3	3	3
5F31MH110092-03		Prefrontal control of striatal neuronal ensembles during elementary cognition: Implications for schizophrenia	3	3	3
5R01MH102377-05		Diffusion Imaging Biomarkers for Risk, Onset and Outcome in Schizophrenia	2	3	3
1R21MH116422-01		Social Reward Learning in Schizophrenia	3	3	3
2R37MH066031-10A1		Effort-Based Decision Making and Motivated Behavior in Everyday Life	3	3	3
1R01MH113619-01A1		Brain connectivity and the role of myelin in Psychosis	3	3	3
5R01MH105246-06		Optimizing Cognitive Training to Improve Functional Outcome in Clinical High Risk	2	2	2
2R01MH057440-21A1		Gating of Information Flow Within the Nucleus Accumbens	3	3	3
1R01MH113800-01A1		Trajectories of treatment response as window into the heterogeneity of psychosis: a longitudinal multimodal imaging study in medication-naieve first episode psychosis patients	1	3	3
1R01MH113565-01A1		Adolescent Neurodevelopment and Impaired Intrinsic Motivation in Psychosis Risk	3	3	3
5R61MH112800-02		Glutamate reducing interventions in schizophrenia	2	2	3
1R01MH113856-01A1		Disrupted social preference in early psychosis: A longitudinal multimodal neuroimaging study	3	3	3
5K23MH102420-05		Neuroimaging and Neurocognitive Computerized Adaptive Testing in Schizophrenia	3	3	3
1U01MH116442-01		The 3D genome in transcriptional regulation across the postnatal life span, with implications for schizophrenia and bipolar disorder	3	3	3
5T32MH018870-31		Training in Schizophrenia and Psychotic Disorders: From Animal Models to Patients	3	3	3
5U01MH106884-04		Role of somatic mosaicism in autism, schizophrenia, and bipolar disorder brain	3	3	3
1R21MH113882-01A1		Provider Networks and Quality of Physical Health Care for Adults with Serious Mental Illness	2	3	3
5F32MH113266-02		Elucidation of mGlu1 Receptor Neurophysiology through use of Allosteric Modulators: Implications for the Treatment of Schizophrenia	2	3	3
5U01MH106891-04		Somatic Mosaicism in Schizophrenia and Control Brains	3	3	3
5K01MH105615-05		Neural Impact of Positive Mood on Motivation and Reward Networks in Schizophrenia	3	3	3
5R01MH105128-06		Circuitry mechanisms underlying normal and aberrant adult hippocampal neurogenesis	3	3	3
5R01MH112904-02		The GEN-SCRIP Study (GENetics of SChizophRenia in Pakistan)	3	3	3
1K01MH114012-01A1		The Role of Thalamic Circuitry Dysfunction in Cognitive Deficits in Schizophrenia:Wake and Sleep	3	3	3
5R01MH107800-04		Gaining insight into psychiatric disease by engineering piece by piece the human brain in vitro.	3	3	3
5R01MH104553-05		Trial of Integrated Smoking Cessation, Exercise, and Weight Management in SMI	2	1	1
5R01MH110472-02		Transcription factor function in healthy and psychiatric disorder-affected brains	3	3	3
5R01MH103716-05		Targets for treating schizophrenia: AKT in neurodevelopment and cognition.	3	3	3
5R44MH084240-06		The Virtual Reality Functional Capacity Assessment Tool (VRFCAT)	3	3	3
1R01MH116527-01		Analysis of Big Data Squared in Biomedical Studies	3	3	3
5R01MH105608-04		Thalamic axonal pathways and extracellular matrix abnormalities in schizophrenia	3	3	3
5K01MH111802-02		Understanding Functional Connectivity Abnormalities In Individual Patients with Psychosis	3	3	3
5R01MH112168-02		MicroRNAs in schizophrenia	3	3	3
5F31MH114368-02		Role of Phospholipase D in M1 Allosteric Modulation of Synaptic Plasticity: Implications for the Treatment of Schizophrenia	2	3	3
5K23MH108711-03		Neural substrates of attention and social cognition impairment in schizophrenia	3	3	3
5F32MH112334-02		Investigating the role of cerebellar abnormalities in dysfunctional predictive coding in individuals with schizophrenia	3	3	3
5R01MH107108-04		Cognitive-Affective Psychosis Proneness Risk and protective factors in 22q11.2DS	3	3	3
5R01MH107579-04		Sleep spindles in early course schizophrenia and first-degree relatives	3	3	3
5D43TW009114-05		Cross-fertilized research training for new investigators in Egypt and India	3	3	3
5R01MH096274-06		Identifying treatment targets: exploring and exploiting neural mechanisms of cognitive deficits in the 22q11.2 microdeletion	3	3	3
5R01MH113617-02		Confirmatory Double-Blind Placebo-Controlled Efficacy Trial of a Gluten-Free Diet in a Subgroup of Persons with Schizophrenia Who Have High Levels of IgG Anti-Gliadin Antibodies	2	2	3
5K24MH104449-04		Research and Mentoring on Brain and Peripheral Bioenergetics in Schizophrenia	3	3	3
5R43MH114781-02		All-optical electrophysiology in brain slice for drastically increased throughput	3	3	3
5R01MH097216-07		Synaptic and dendritic dysfunction in psychiatric disorders	3	3	3
5K01MH108894-03		The Genomics of Highly Treatment Resistant Schizophrenia	3	3	3
5R01MH110434-03		Trajectories of Aging in Psychotic Disorders Over 27 Years	3	3	3
5R21MH111609-02		Targeting parvalbumin neurons in the PFC for cognitive deficits	3	3	3
5K01MH107815-04		4D Cortical Surface Analysis Tools for Study of Early Brain Development in Typical and High-risk Infants	3	3	3
1R01MH114879-01A1		Social Processes Initiative in Neurobiology of Autism-spectrum and Schizophrenia-spectrum Disorders(SPIN-ASD)	3	3	3
5K23HD087529-02		Pharmacokinetics of Risperidone Across Pregnancy	2	3	3
5R01MH092638-05		Sleep-dependent memory processing in schizophrenia	2	3	3
5F31MH109293-03		Optical imaging of dopamine kinetics in prefrontal cortex of normal and schizophrenia model mice	3	3	3
3R01MH109548-02S1		Testing and forecasting hippocampal theta wave propagation in learning and memory	3	3	3
5F32MH112263-02		Neural Habituation Explains Memory Dysfunction in the Early Stage of Schizophrenia	3	3	3
5F32MH114325-02		The effects of transcranial direct current stimulation on the neuronal mechanisms of cognitive control in schizophrenia	2	3	3
5R01MH061622-14		3/3 - A NEUROBEHAVIORAL FAMILY STUDY OF SCHIZOPHRENIA	3	3	3
5R01MH104555-05		Self-Management Training and Automated Telehealth to Improve SMI Health Outcomes	2	2	2
5R01MH115554-02		CRCNS: Leveraging decision-making variability to identify underlying computations	3	3	3
5U19MH104172-05	5731	Analysis of human induced neuronal cells with and without psychosis high-risk mut	3	3	3
5U19MH104172-05	5732	Effects of psychosis high-risk mtations on mouse synaptic function	3	3	3
5U19MH104172-05	5733	Development and optimization of neuronal reprogramming methods	3	3	3
5R01MH097879-07		MicroRNAÂ DysregulationÂ inÂ PyschiatricÂ DisordersÂ andÂ CognitiveÂ Dysfunction	3	3	3
5K01MH106631-04		Improving Evidence-based Behavioral, Somatic and Social Service Delivery for SMI	2	3	2
5R01MH111679-02		Large-scale reprogramming and expression analysis of patient-derived neural cells in schizophrenia	3	2	3
5K08MH109759-03		Neuronal and circuitry specific chromatin dynamics in psychotic disorders	3	3	3
5R01MH111464-02		Transcriptional Regulation of Synapse Development in Intellectual and Developmental Disorders	3	3	3
1F31MH114529-01A1		Genetic Dissection of Cortical Parvalbumin Interneuron Subtypes	3	3	3
1F30MH116647-01		Structural and pharmacological dynamics of KCNQ2: A cryoEM and biophysics study	3	3	3
5R01MH087463-08		Epigenetic Mechanisms of Memory Storage	3	3	3
5F30MH108205-03		Disordered Cellular Interactions in Prefrontal Local Circuits: a New Mechanistic Theory of Schizophrenia with Convergent Evidence across Animal Models	3	3	3
5K01MH111991-03		Neurodevelopment of Mesolimbic Afferents in Healthy Adolescents and First-Episode Psychosis	3	3	3
5R21MH114700-02		Reducing the Burden of Chronic Psychotic Disorders in Tanzania	2	3	3
5F30MH110165-03		Probing the function of hilar mossy cells in hippocampal circuits and dentate gyrus-dependent behaviors	3	3	3
1R01MH115676-01A1		Joint genomic and statistical analyses of schizophrenia and bipolar to decipher genetic susceptibility	3	3	3
5R56MH110529-02		Dopaminergic mechanisms of sensorimotor gating in larval zebrafish	3	3	3
5P50MH094268-08	8787	Core A	3	3	3
5P50MH094268-08	8788	Project 1	3	3	3
5P50MH094268-08	8789	Project 2	3	3	3
5P50MH094268-08	8790	Project 3	3	3	3
5P50MH094268-08	8791	Core B	3	3	3
5P50MH094268-08	8792	Core C	3	3	3
5K01MH108783-03		Neural mechanisms of perceptual organization deficits across the schizo-bipolar spectrum	3	3	3
5R01MH110378-03		Restoring oscillations underlying adaptive control in schizophrenia with direct current	3	2	3
5R21MH112963-02		Investigating the molecular mechanisms and consequences of assortative mating in major psychiatric disorders: completing a missing piece of the psychiatric genetics puzzle	3	3	3
5R01MH104701-05		An iPSC based humanized mouse model of dysmyelination in schizophrenia	3	3	3
5R01MH110185-03		IPSC phenotype, mitochondrial haplotype and psychosis in 22q11 deletion syndrome	3	3	3
5K23MH106683-04		Structural and Neurometabolic White Matter Integrity in the Deficit Syndrome	3	3	3
1R01MH114152-01A1		Genetic, Imaging, and Cognition study of Positive Valence Systems in Psychotic Syndromes	3	3	3
5R21MH114020-02		Oxidative Stress in First Episode Schizophrenia Assessed in vivo Using NAD+ and NADH Measurement	3	3	3
5R33MH105574-04		Targeting Auditory Hallucinations with Alternating Current Stimulation	1	2	2
5K23MH110601-03		Posttraumatic Stress Disorder Intervention for People with Severe Mental Illness in Low- and Middle-Income Country Primary Care Settings	3	3	3
5R01MH110270-02		Biomarkers of Conversion Risk and Treatment Response in Early-Stage Schizophrenia	2	2	3
5R21MH110753-02		Motivational Determinants of Poor Work Outcome in Supported Employment	2	3	3
5R56MH111471-02		The Thought Disorder Endophenotype: A Cognitive Marker for Psychotic Disorders	3	3	3
5R01MH112644-02		Uncovering pathophysiological mechanisms of psychosis using the oculomotor system.	3	3	3
5R01MH114593-02		Whole Genome Sequencing in Irish Multiplex Schizophrenia Families	3	3	3
1R44MH116765-01		ASSESSMENT OF MEDHERENT MEDICATION MANAGEMENT DEVICE AND ADHERENCE PLATFORM	2	1	2
5R01MH113650-02		Addressing Psychiatrist Workforce Shortages in the U.S. with Psychiatric Advanced Practice Registered Nurses	3	2	3
5R01MH112746-02		Linking Large-Scale Dysconnectivity in Schizophrenia to Cortical Circuit Function at the Individual Level through Computational Modeling and Multimodal Neuroimaging	3	3	3
5F30MH114390-02		Regulation of striatal maturation by dopamine and macroautophagy: implications for neuropsychiatric disorders	3	3	3
5R21MH110208-02		Is cognitive training neuroprotective in early psychosis?	2	2	3
5R01MH113533-02		Auditory Cortex Connectivity in Emerging Psychosis	3	3	3
5U19MH106434-03	8438	Integrated cellular profiling and pathway discovery	3	3	3
5U19MH106434-03	8439	Phenotypic screening: high throughput assay development	3	3	3
5U19MH106434-03	8442	Role of a psychiatric disease risk factor in synaptic function and gene transcription regulation	3	3	3
5R01MH110418-02		Hippocampal Inflammation as a Pathophysiology for Psychosis	2	3	3
5R01MH113564-02		Imaging Alterations in Endocannabinoid Metabolism in Clinical High Risk and First Episode Psychosis	2	2	3
5R01MH113827-02		Characterize differences in sleep spindles between Clinical High Risk and healthy controls longitudinally.	3	3	3
5R01MH110623-02		Improving Cognition via Exercise in Schizophrenia	2	3	3
5R61MH112793-02		Enhancing Gamma Band Response in Schizophrenia to Improve Working Memory	2	2	2
5R01MH115188-02		Molecular, synaptic and circuit basis for 14-3-3 dysfunction-induced behavioral deficits	3	3	3
5R21MH115316-02		Imaging Complement Component 4 Gene Effects on Human Synaptic Density in Vivo Using 11C-UCB-J PET	3	3	3
5R21MH115327-02		The role of Human Endogenous Retroviruses (HERVs) in the regulation of neural genome of schizophrenia	3	3	3
5R34MH115463-02		Early Stage Identification and Engagement to Reduce Duration of Untreated Psychosis (EaSIE)	2	1	2
5R01MH112070-02		Mapping Heterogeneity of Neuroanatomical Imaging Signatures of Psychosis via Pattern Analysis	3	3	3
4R33MH110019-03		Mobile-Assisted Cognitive Behavior Therapy for Negative Symptoms in Schizophrenia	2	3	2
1R01MH117149-01		Neural function of the human memory-associated protein KIBRA: bridging molecular to circuit-level function	3	3	3
1R01MH117132-01		A Neurocognitive Mechanism for Precision of Visual Working Memory Representations	3	3	3
1R01MH117128-01		Targeting cotransmission for circuit-specific pharmacotherapy	2	3	3
1R01MH116948-01		Towards Multisystem-Brain Successful Aging in Schizophrenia Spectrum	3	3	3
1R01MH117101-01		Cognitive Adaptation Training: Effectiveness in real-world settings and Mechanisms of Action (CAT-EM)	2	2	2
1K99MH117229-01		Generalizing polygenic risk prediction methods across populations for insights into psychiatric disease	3	3	3
1K01MH117444-01		Dorsoventral functional divergence of the hippocampal CA3 circuit	3	3	3
1K99MH117271-01		Prefontal Microcircuits Underlying Cognitive Flexibility	3	3	3
1RF1MH116987-01		Increased thalamocortical connectivity in tdcs-potentiated generalization of cognitive training	2	2	3
1R34MH111852-01A1		Targeting Physical Health in Schizophrenia: Physical Activity Can Enhance life (PACE-life)	2	3	2
1R21MH117262-01		Understanding working-age adults with mental illness living in nursing homes	3	3	3
1R21MH117434-01		Mechanisms of copper dysregulation in schizophrenia	3	3	3
1R21MH117512-01		Molecular pathways of the kynurenine system in the neuroimmunology and psychophysiology of schizophrenia.	1	3	3
1R21MH117634-01		Establishing a Task-evoked Magnetic Resonance Spectroscopy Approach for Testing the GABA Deficit Hypothesis in Schizophrenia	3	3	3
1R34MH115144-01A1		Mobile After-Care Support Intervention for Patients with Schizophrenia following Hospitalization	2	2	2
1R34MH117188-01		Peer Wellness Enhancement for Patients with Serious Mental Illness and High Medical Costs	2	2	2
1R01MH115127-01A1		Multi-component Intervention for Diabetes in Adults with Serious Mental Illness (MIDAS)	2	2	2
1R01MH117646-01		Cognitive Genomics as a Window on Neurodevelopment and Psychopathology	3	3	3
1R21MH115301-01A1		Exploring Mellpaladines as New Serotonin Receptor Antagonists	3	3	3
1R01MH115005-01A1		Regulation of postsynaptic protein interaction networks in complex brain disorders	3	3	3
1R01MH115026-01A1		Synaptic Pruning and Complement Gene in Schizophrenia: Imaging & Cellular Studies	3	3	3
1R01MH115031-01A1		Reward System Function as a Potential Mediator of the Impact of Stress on Psychopathology: A Computational Neuroimaging Study	3	3	3
2R01MH100141-06		Estimating the genetic and environmental architecture of psychiatric disorders	3	3	3
1R01MH114965-01A1		Deficient Belief Updating as a Convergent Computational Mechanism of Psychosis	3	3	3
2R01MH107649-04		Statistical methods to localize disease heritability and identify biological mechanisms	3	3	3
1K01MH115247-01A1		Neuroimaging of the Biological Correlates of Early Psychosis: A MR-PET Study	3	3	3
1R34MH115457-01A1		Reducing the Duration of Untreated Illness Among Youth in the Juvenile Justice System with Psychosis-Spectrum Disorders	2	3	2
1R01MH111601-01A1		Identification of molecular rhythm changes in postmortem tissue from individuals with psychiatric illness.	3	3	3
1K23MH115291-01A1		Towards an Integrated Understanding of Neurotransmitter Dysfunction in Schizophrenia: a Multimodal MRI Study	3	3	3
1K23MH114037-01A1		Impact of Inflammation on Reward Circuits, Motivational Deficits and Negative Symptoms in Schizophrenia	2	3	3
1K99MH113820-01A1		Neural Basis of Social Cognition Deficits in Youth With Autism and Schizophrenia	3	3	3
2R01MH065034-16		Cognitive Neuroscience of Attention and Working Memory in Schizophrenia	3	3	3
3R01MH068073-14S1		Timing and Associative Learning	3	3	3
1F31MH116576-01A1		Determining the localization and function of schizophrenia-linked protein tSNARE1b	3	3	3
1F30MH116581-01A1		Novel targets in the cholesterol biosynthesis pathway for enhanced oligodendrocyte formation	3	3	3
5F31MH113403-02		Gene-environment interactions in a novel schizophrenia model using DISC1 and Reelin gene mutations	3	3	3
1F30MH115605-01A1		A novel approach based on dynamical systems theory to unravel large-scale dysfunction underlying neuropsychiatric disorders	3	3	3
4R37MH066078-15		Dual Mechanisms of Cognitive Control	3	3	3
4R37MH057881-21		Genetics Association in Schizophrenia and Other Disorders	3	3	3
1R01MH115604-01A1		Cerebellum and Mental Disorders	3	3	3
2R01MH107197-03A1		PET imaging of alpha 7 and alpha4beta2-nAChR in schizophrenia: Cognitive Relationships	3	3	3
1R01MH116675-01A1		Neurophysiology of Working Memory Maturation in Adolescence	3	3	3
1R36MH117951-01		Early brain structure and cognitive development in children at risk for schizophrenia	3	3	3
3U01MH105575-04S1		2/3-Identifying regulatory mutations that influence neuropsychiatric disease	3	3	3
3U01MH105578-04S1		1/2 Genomic Strategies to Identify High-impact Psychiatric Risk Variants	3	3	3
3U01MH105653-04S1		Whole Genome Sequencing for Schizophrenia and Bipolar Disorder in the GPC	3	3	3
3U01MH105573-05S1		3/3 - Whole Genome Sequencing for Schizophrenia and Bipolar Disorder in the GPC	3	3	3
3U01MH105670-05S1		1/3-ldentifying regulatory mutations that influence neuropsychiatric disease	3	3	3
3U01MH105669-04S1		3/3-Identifying regulatory mutations that influence neuropsychiatric disease	3	3	3
3U01MH105641-04S1		Whole Genome Sequencing for Schizophrenia and Bipolar Disorder in the GPC	3	3	3
7R01MH109289-04		Temporal Dynamics of Neurophysiological Patterns as Treatment Targets in Scz	2	3	3
3U01MH109539-03S1		2/7 Psychiatric Genomics Consortium: Finding Actionable Variation	3	3	3
1K08MH118577-01		From Genotypes to Phenotypes in Schizophrenia: A Developmental Functional Genomics Approach	3	3	3
3R01MH110544-03S1		Enhancing Cognitive Training Through Exercise Following a First Schizophrenia Episode	2	2	2
3R01MH102215-03S1		Biomarker and Safety Study of Clozapine in Benign Ethnic Neutropenia	2	2	2
1K23MH112955-01A1		A Functional Investigation of Structural Variants Associated with Schizophrenia	3	3	3
1K01MH116369-01A1		Neuroimaging studies of mechanism, modulation, and plasticity of cognitive impairment in first-episode schizophrenia	3	2	2
2R01MH049334-27A1		Early Cortical Processing in Schizophrenia	3	3	3
3R01MH051234-21S1		Schizophrenia and synaptic pruning: Circuit specificity and functional consequences	3	3	3
7R01MH109706-03		Linking Ciliary Biology to the Functional Annotation of Psychiatric Distorders	3	3	3
3U01MH106882-04S1		3/3-Schizophrenia Genetics and Brain Somatic Mosaicism	3	3	3
7R01MH109978-03		Network-based prediction and validation of causal schizophrenia genes and variants	3	3	3
1R21MH116515-01A1		Negative Symptoms in Clinical High Risk and First Episode Psychiatric Illness: Investigation of a New Candidate for Targeted Treatment.	3	2	3
1R21MH116473-01A1		Neurobiological basis of dysconnectivity in a genetic risk model of psychosis	3	3	3
2R56MH097742-06		Towards understanding cellular mechanisms of positive symptoms of schizophrenia	3	3	3
1F30MH116550-01A1		Gut dysbiosis and 5-HT2A dysregulation in a preclinical schizophrenia model	3	3	3
1F30MH118871-01		Structural constraints on large-scale brain activity in psychosis associated with chromosome 22q11.2 deletion syndrome	3	3	3
1F31MH118883-01		The role of the mPTP-regulating protein cyclophilin D in oxidative stress in cognitive behavior	3	3	3
7R01MH110920-03		1/2 Measuring translational dynamics and the proteome to identify potential brain biomakers for psychiatric disease	3	3	3
7R01MH110681-03		Cellular Mechanism of Synchrony Impairments in Schizophrenia	3	3	3
1R01MH118929-01		CRCNS: Modulating Neural Population Interactions between Cortical Areas	3	3	3
1R01MH118930-01		CRCNS: Collaboration toward an experimentally validated multiscale model of rTMS	1	3	3
7R01MH113701-02		Defining the Neural Circuitry of Agency Deficits in Psychotic Disorders	3	3	3
3R44MH084240-06S1		The Virtual Reality Functional Capacity Assessment Tool (VRFCAT)	3	3	3
2R56MH101454-06A1		Modeling the contribution of common variants to schizophrenia risk	3	3	3
1R56MH117107-01		Data-driven approaches to identify biomarkers from multimodal imaging big data	3	3	3
1R56MH116994-01		Genetic and Molecular Drivers of the Schizophrenia-Associated 3q29 Deletion	3	3	3
7K23MH107714-03		Maternal psychosis and stress as risks for offspring behavioral impairment	3	3	3
4R00MH115082-02		Fronto-sensory circuit mechanisms of perceptual novelty processing	3	3	3
3R37MH066078-15S1		Dual Mechanisms of Cognitive Control	3	3	3
3P50MH106438-04S1		Neuroimmune Mechanisms of Psychiatric Disorders	3	3	3
1ZICMH002903-12		Procurement and Characterization of Postmortem Brain Tissue	2	3	3
1ZIAMH002652-26		Imaging of Neuropsychiatric Disorders with Developmental and Genetic Mechanisms	3	3	3
1ZIAMH002797-17		Neuronal Avalanches in the Neocortex	3	3	3
1ZIAMH002803-16		Magnetic Resonance Spectroscopy and Imaging Studies of Brain Functions	3	3	3
1ZIAMH002881-12		Molecular Mechanisms of Synapse Development and Plasticity	3	3	3
1ZIAMH002882-12		Characterizing the Function of miRNAs in Neural Development, Synaptic Plasticity and Schizophrenia.	3	3	3
1ZIAMH002942-06		Multimodal Imaging: Genetic and Environmental Effects in Neuropsychiatry	3	3	3
1ZIANS003168-01		Probing the neural circuit basis of normal and disease-relevant cognitive function in mice	3	3	3
1ZIAMH002917-11		Office of the Scientific Director	3	3	3
1ZIIMH002947-04		NIMH Space Activation, Maintenance, and Improvement	3	3	3
5P50MH112491-02	3	Neural-Immune Mechanisms and synaptic connectivity in psychiatric illness	3	3	3
5P50MH112491-02	3	Neural-Immune Mechanisms and synaptic connectivity in psychiatric illness	3	3	3
